# Supplementary material for: Microbial, proteomic, and metabolomic profiling of the estrous cycle in wild house mice
Source: Microbiol Spectr. 2024 Jan 3;12(2):e02037-23. doi: 10.1128/spectrum.02037-23 (PMC10846187; doi:10.1128/spectrum.02037-23)
Supplement: Table S1 — Pairwise MDMR statistic for oral and vaginal samples. [file spectrum.02037-23-s0003.xlsx]

## Sheet: Sheet1
S#	Tab. S1: Pair-wise MDMR statistic for oral and vaginal microbial diversity during the estrous cycle.	Pair-wise MDMR analyses testing differences in oral and vaginal microbial composition between phases of the estrous cycle.
		oral						vaginal
		Bray-Curtis			Jaccard			Bray-Curtis			Jaccard
Phase 1	Phase 2	Statistic	DF	p value	Statistic	DF	p value	Statistic	DF	p value	Statistic	DF	p value
p	e	1.02331	1	0.38172	0.844622	1	0.610629	6.62067	1	7.73702e-06	3.40193	1	0.000213629
p	m	1.65369	1	0.0917723	1.34351	1	0.160072	0.907814	1	0.502743	1.13689	1	0.293159
p	d	2.21178	1	0.0473103	1.91269	1	0.0553295	1.30133	1	0.2328	1.3991	1	0.183043
e	m	3.18266	1	0.00365835	1.99386	1	0.0160808	7.62031	1	4.15087e-07	2.66794	1	0.000930746
e	d	3.18528	1	0.00719582	2.62826	1	0.0048786	1.89073	1	0.0694967	1.35685	1	0.138623
m	d	0.83844	1	0.552569	0.740715	1	0.72595	0.699264	1	0.7419	1.08926	1	0.339528
Individual identity was included as a random effect to account for repeated sampling of the same mouse.
Separate analyses were performed for Bray-Curtis and Jaccard dissimilarities. The table shows the values of the MDMR test statistic, the associated degrees of freedom (DF), and the resulting probability values (p-value).
