# Supplementary material for: Microbial, proteomic, and metabolomic profiling of the estrous cycle in wild house mice
Source: Microbiol Spectr. 2024 Jan 3;12(2):e02037-23. doi: 10.1128/spectrum.02037-23 (PMC10846187; doi:10.1128/spectrum.02037-23)
Supplement: Table S2 — Microbiome analysis: accession numbers for each sample. [file spectrum.02037-23-s0004.xlsx]

## Sheet: Sheet1
	S#	Tab. S2: List of samples analysed.
	The table includes accession numbers for the raw Fastq files and all metadata for the samples included in the analyses
	(i.e., individual identity and estrous cycle phases)
	Sample_accesion	Run_accession	Sample_ID	Phaseofcycle	Mouse_ID	Sample_type
7	ERS15402608	ERR11403181	S11-4	d	11	oral
8	ERS15402609	ERR11403182	S11-7	d	11	oral
16	ERS15402617	ERR11403190	S1-4	d	1	oral
44	ERS15402645	ERR11403218	S2-7	d	2	oral
62	ERS15402663	ERR11403236	S3-7	d	3	oral
65	ERS15402666	ERR11403239	S4-4	d	4	oral
67	ERS15402668	ERR11403241	S4-7	d	4	oral
69	ERS15402670	ERR11403243	S5-11	d	5	oral
70	ERS15402671	ERR11403244	S5-14	d	5	oral
98	ERS15402699	ERR11403272	S1-12	d	1	oral
4	ERS15402605	ERR11403178	S11-1	e	11	oral
6	ERS15402607	ERR11403180	S1-14	e	1	oral
9	ERS15402610	ERR11403183	S1-1	e	1	oral
11	ERS15402612	ERR11403185	S13-3	e	13	oral
12	ERS15402613	ERR11403186	S13-4	e	13	oral
18	ERS15402619	ERR11403192	S1-8	e	1	oral
20	ERS15402621	ERR11403194	S2-10	e	2	oral
21	ERS15402622	ERR11403195	S2-1	e	2	oral
25	ERS15402626	ERR11403199	S23-11	e	23	oral
27	ERS15402628	ERR11403201	S23-2	e	23	oral
29	ERS15402630	ERR11403203	S23-5	e	23	oral
32	ERS15402633	ERR11403206	S24-10	e	24	oral
34	ERS15402635	ERR11403208	S24-12	e	24	oral
35	ERS15402636	ERR11403209	S24-13	e	24	oral
36	ERS15402637	ERR11403210	S25-1	e	25	oral
45	ERS15402646	ERR11403219	S28-10	e	28	oral
46	ERS15402647	ERR11403220	S28-11	e	28	oral
47	ERS15402648	ERR11403221	S28-12	e	28	oral
48	ERS15402649	ERR11403222	S28-13	e	28	oral
49	ERS15402650	ERR11403223	S28-14	e	28	oral
50	ERS15402651	ERR11403224	S29-6	e	29	oral
51	ERS15402652	ERR11403225	S29-7	e	29	oral
55	ERS15402656	ERR11403229	S30-2	e	30	oral
56	ERS15402657	ERR11403230	S30-3	e	30	oral
59	ERS15402660	ERR11403233	S3-3	e	3	oral
63	ERS15402664	ERR11403237	S4-1	e	4	oral
72	ERS15402673	ERR11403246	S5-9	e	5	oral
73	ERS15402674	ERR11403247	S7-2	e	7	oral
74	ERS15402675	ERR11403248	S7-3	e	7	oral
76	ERS15402677	ERR11403250	S8-12	e	8	oral
78	ERS15402679	ERR11403252	S8-14	e	8	oral
101	ERS15402702	ERR11403275	S30-8	e	30	oral
1	ERS15402602	ERR11403175	S11-2	m	11	oral
5	ERS15402606	ERR11403179	S11-3	m	11	oral
10	ERS15402611	ERR11403184	S13-2	m	13	oral
13	ERS15402614	ERR11403187	S13-5	m	13	oral
14	ERS15402615	ERR11403188	S13-7	m	13	oral
15	ERS15402616	ERR11403189	S1-3	m	1	oral
19	ERS15402620	ERR11403193	S1-9	m	1	oral
26	ERS15402627	ERR11403200	S23-12	m	23	oral
28	ERS15402629	ERR11403202	S23-4	m	23	oral
30	ERS15402631	ERR11403204	S23-6	m	23	oral
31	ERS15402632	ERR11403205	S2-3	m	2	oral
33	ERS15402634	ERR11403207	S24-11	m	24	oral
37	ERS15402638	ERR11403211	S25-2	m	25	oral
40	ERS15402641	ERR11403214	S25-4	m	25	oral
41	ERS15402642	ERR11403215	S25-5	m	25	oral
42	ERS15402643	ERR11403216	S25-6	m	25	oral
43	ERS15402644	ERR11403217	S2-6	m	2	oral
52	ERS15402653	ERR11403226	S30-11	m	30	oral
53	ERS15402654	ERR11403227	S30-12	m	30	oral
57	ERS15402658	ERR11403231	S3-1	m	3	oral
60	ERS15402661	ERR11403234	S3-4	m	3	oral
61	ERS15402662	ERR11403235	S3-6	m	3	oral
64	ERS15402665	ERR11403238	S4-3	m	4	oral
66	ERS15402667	ERR11403240	S4-5	m	4	oral
68	ERS15402669	ERR11403242	S5-10	m	5	oral
75	ERS15402676	ERR11403249	S7-4	m	7	oral
77	ERS15402678	ERR11403251	S8-13	m	8	oral
79	ERS15402680	ERR11403253	S8-5	m	8	oral
3	ERS15402604	ERR11403177	S1-10	p	1	oral
39	ERS15402640	ERR11403213	S25-3	p	25	oral
54	ERS15402655	ERR11403228	S30-1	p	30	oral
58	ERS15402659	ERR11403232	S3-2	p	3	oral
71	ERS15402672	ERR11403245	S5-8	p	5	oral
80	ERS15402681	ERR11403254	S8-6	p	8	oral
83	ERS15402684	ERR11403257	V11-4	d	11	vaginal
85	ERS15402686	ERR11403259	V11-7	d	11	vaginal
93	ERS15402694	ERR11403267	V1-4	d	1	vaginal
128	ERS15402729	ERR11403302	V2-7	d	2	vaginal
134	ERS15402735	ERR11403308	V3-7	d	3	vaginal
145	ERS15402746	ERR11403319	V7-4	d	7	vaginal
17	ERS15402618	ERR11403191	V29-6	e	29	vaginal
22	ERS15402623	ERR11403196	V29-7	e	29	vaginal
24	ERS15402625	ERR11403198	V30-2	e	30	vaginal
84	ERS15402685	ERR11403258	V1-14	e	1	vaginal
86	ERS15402687	ERR11403260	V1-1	e	1	vaginal
87	ERS15402688	ERR11403261	V13-10	e	13	vaginal
89	ERS15402690	ERR11403263	V13-3	e	13	vaginal
90	ERS15402691	ERR11403264	V13-4	e	13	vaginal
94	ERS15402695	ERR11403268	V15-11	e	15	vaginal
97	ERS15402698	ERR11403271	V15-6	e	15	vaginal
99	ERS15402700	ERR11403273	V15-7	e	15	vaginal
100	ERS15402701	ERR11403274	V16-1	e	16	vaginal
102	ERS15402703	ERR11403276	V16-2	e	16	vaginal
104	ERS15402705	ERR11403278	V1-8	e	1	vaginal
106	ERS15402707	ERR11403280	V2-10	e	2	vaginal
107	ERS15402708	ERR11403281	V2-1	e	2	vaginal
108	ERS15402709	ERR11403282	V22-10	e	22	vaginal
109	ERS15402710	ERR11403283	V22-14	e	22	vaginal
113	ERS15402714	ERR11403287	V22-9	e	22	vaginal
114	ERS15402715	ERR11403288	V23-11	e	23	vaginal
116	ERS15402717	ERR11403290	V23-2	e	23	vaginal
118	ERS15402719	ERR11403292	V23-5	e	23	vaginal
121	ERS15402722	ERR11403295	V25-1	e	25	vaginal
129	ERS15402730	ERR11403303	V28-10	e	28	vaginal
130	ERS15402731	ERR11403304	V28-11	e	28	vaginal
131	ERS15402732	ERR11403305	V28-12	e	28	vaginal
132	ERS15402733	ERR11403306	V28-13	e	28	vaginal
133	ERS15402734	ERR11403307	V28-14	e	28	vaginal
136	ERS15402737	ERR11403310	V30-3	e	30	vaginal
137	ERS15402738	ERR11403311	V30-8	e	30	vaginal
140	ERS15402741	ERR11403314	V3-3	e	3	vaginal
143	ERS15402744	ERR11403317	V7-2	e	7	vaginal
144	ERS15402745	ERR11403318	V7-3	e	7	vaginal
146	ERS15402747	ERR11403320	V8-12	e	8	vaginal
148	ERS15402749	ERR11403322	V8-14	e	8	vaginal
2	ERS15402603	ERR11403176	V11-2	m	11	vaginal
38	ERS15402639	ERR11403212	V30-11	m	30	vaginal
82	ERS15402683	ERR11403256	V11-3	m	11	vaginal
88	ERS15402689	ERR11403262	V13-2	m	13	vaginal
91	ERS15402692	ERR11403265	V13-5	m	13	vaginal
92	ERS15402693	ERR11403266	V1-3	m	1	vaginal
95	ERS15402696	ERR11403269	V15-12	m	15	vaginal
96	ERS15402697	ERR11403270	V15-3	m	15	vaginal
103	ERS15402704	ERR11403277	V16-5	m	16	vaginal
105	ERS15402706	ERR11403279	V1-9	m	1	vaginal
111	ERS15402712	ERR11403285	V22-4	m	22	vaginal
112	ERS15402713	ERR11403286	V22-6	m	22	vaginal
115	ERS15402716	ERR11403289	V23-12	m	23	vaginal
117	ERS15402718	ERR11403291	V23-4	m	23	vaginal
119	ERS15402720	ERR11403293	V23-6	m	23	vaginal
120	ERS15402721	ERR11403294	V2-3	m	2	vaginal
122	ERS15402723	ERR11403296	V25-2	m	25	vaginal
124	ERS15402725	ERR11403298	V25-4	m	25	vaginal
125	ERS15402726	ERR11403299	V25-5	m	25	vaginal
126	ERS15402727	ERR11403300	V25-6	m	25	vaginal
127	ERS15402728	ERR11403301	V2-6	m	2	vaginal
135	ERS15402736	ERR11403309	V30-12	m	30	vaginal
138	ERS15402739	ERR11403312	V3-1	m	3	vaginal
141	ERS15402742	ERR11403315	V3-4	m	3	vaginal
142	ERS15402743	ERR11403316	V3-6	m	3	vaginal
147	ERS15402748	ERR11403321	V8-13	m	8	vaginal
149	ERS15402750	ERR11403323	V8-5	m	8	vaginal
23	ERS15402624	ERR11403197	V30-1	p	30	vaginal
81	ERS15402682	ERR11403255	V1-10	p	1	vaginal
110	ERS15402711	ERR11403284	V22-3	p	22	vaginal
123	ERS15402724	ERR11403297	V25-3	p	25	vaginal
139	ERS15402740	ERR11403313	V3-2	p	3	vaginal
150	ERS15402751	ERR11403324	V8-6	p	8	vaginal
